# Supplementary material for: Voice Assistants as Consultants for Male Patients with Sexual Dysfunction: A Reliable Option?
Source: Int J Environ Res Public Health. 2023 Feb 1;20(3):2612. doi: 10.3390/ijerph20032612 (PMC9914936; doi:10.3390/ijerph20032612)
Supplement: Supplementary file 1 [file ijerph-20-02612-s001.zip]

Archive with 1 entries (1 files):
- ijerph-2155781-supplementary.pdf
